# Supplementary material for: Assessing Geographic Overlap between Zero-Dose Diphtheria–Tetanus–Pertussis Vaccination Prevalence and Other Health Indicators
Source: Vaccines (Basel). 2023 Apr 5;11(4):802. doi: 10.3390/vaccines11040802 (PMC10144604; doi:10.3390/vaccines11040802)
Supplement: Supplementary file 1 [file vaccines-11-00802-s001.zip]

Archive with 1 entries (1 files):
- vaccines-2255180-supplementary.pdf
